# Supplementary material for: Assessing amblyopia treatment using multifocal visual evoked potentials
Source: BMC Ophthalmol. 2018 Aug 13;18:196. doi: 10.1186/s12886-018-0877-0 (PMC6090668; doi:10.1186/s12886-018-0877-0)
Supplement: Supplementary file 1 — Raw data: amplitude and latency in mfVEP. (XLS 54 kb) [file 12886_2018_877_MOESM1_ESM.xls]

## Sheet: amblyopia
No	AampS1	AampS2	AampS3	AampS4	AampR1	AampR2	AampR3	AampR4	AampR5	AampR6	AlatS1	AlatS2	AlatS3	AlatS4	AlatR1	AlatR2	AlatR3	AlatR4	AlatR5	AlatR6	LAampS1	LAampS2	LAampS3	LAampS4	LAampR1	LAampR2	LAampR3	LAampR4	LAampR5	LAampR6	LAlatS1	LAlatS2	LAlatS3	LAlatS4	LAlatR1	LAlatR2	LAlatR3	LAlatR4	LAlatR5	LAlatR6
05063044	0.26	0.68	0.39	0.25	0.65	0.3	0.26	0.33	0.67	0.24	119.6	101.9	110.7	109.8	156	159.8	150	159.8	159.8	159.8	0.25	0.47	0.37	0.19	0.77	0.26	0.12	0.11	0.3	0.37	89.2	91.1	119.6	102.9	159.8	159.8	159.8	119.6	159.8	149
07839014	0.18	0.45	0.54	0.18	0.075	0.13	0.035	0.17	0.25	0.36	138.2	159.8	159.8	159.8	97	159.8	159.8	159.8	159.8	159.8	0.097	0.23	0.55	0.093	0.27	0.16	0.14	0.24	0.18	0.12	159.8	141.1	159.8	152.9	159.8	144.1	159.8	153.9	159.8	159.8
06133807	0.14	0.046	0.088	0.08	0.065	0.18	0.046	0.084	0.08	0.092	86.2	119.6	98	70.6	99	119.6	69.6	108.8	92.1	95.1	0.38	0.58	0.35	0.23	0.21	0.13	0.29	0.16	0.21	0.19	159.8	136.2	146	141.1	103.9	112.7	89.2	77.4	119.6	85.3
05807080	0.33	0.43	0.81	0.16	0.71	0.3	0.21	0.37	0.097	0.26	145	149	159.8	129.4	108.8	119.6	83.3	97	107.8	97	0.47	0.39	0.2	0.42	0.47	0.33	0.12	0.3	0.23	0.19	110.7	105.8	108.8	114.7	88.2	102.9	119.6	110.7	101.9	119.6
06808606	0.15	0.57	0.27	0.26	0.61	0.16	0.16	0.24	0.26	0.32	104.9	122.5	128.4	144.1	119.6	119.6	84.3	114.7	119.6	94.1	0.18	0.41	0.57	0.3	0.076	0.12	0.14	0.18	0.2	0.24	152.9	126.4	159.8	159.8	96	100	119.6	119.6	119.6	95.1
06288226	0.033	0.077	0.048	0.041	0.051	0.054	0.055	0.02	0.024	0.036	159.8	157.8	153.9	119.6	81.3	101.9	97	110.7	76.4	118.6	0.22	0.34	0.14	0.56	0.21	0.58	0.4	0.41	0.3	0.12	159.8	153.9	156.8	159.8	104.9	98	92.1	119.6	119.6	89.2
09108064	0.14	0.57	0.32	0.2	0.33	0.16	0.16	0.3	0.21	0.26	155.8	159.8	137.2	159.8	159.8	150.9	142.1	159.8	137.2	159.8	0.52	0.73	0.74	0.28	0.54	0.33	0.21	0.36	0.43	0.7	159.8	159.8	159.8	159.8	150	159.8	150	159.8	159.8	159.8
09149320	0.15	0.17	0.23	0.29	0.27	0.071	0.32	0.067	0.28	0.22	144.1	159.8	153.9	159.8	159.8	114.7	149	159.8	159.8	144.1	0.16	0.27	0.14	0.18	0.24	0.2	0.24	0.19	0.18	0.054	169.8	146	120.5	159.8	142.1	150.9	151.9	146	143.1	159.8
09268694	0.31	0.13	0.48	0.38	0.52	0.25	0.17	0.3	0.21	0.32	107.8	105.8	119.6	159.8	143.1	136.2	144.1	159.8	159.8	119.6	0.19	0.18	0.31	0.31	0.31	0.14	0.094	0.21	0.18	0.069	156.8	159.8	146	159.8	119.6	159.8	129.4	123.5	159.8	136.2
08539300	0.26	0.23	0.32	0.16	0.31	0.24	0.081	0.16	0.12	0.16	133.3	159.8	159.8	150.9	119.6	91.1	102.9	94.1	119.6	93.1	0.61	0.29	0.52	0.12	0.46	0.15	0.22	0.18	0.17	0.45	159.8	134.3	159.8	127.4	159.8	154.9	159.8	157.8	143.1	159.8
06417194	0.2	0.24	1.19	0.5	0.21	0.24	0.21	0.27	0.58	0.57	119.6	159.8	159.8	159.8	128.4	142.1	131.3	128.4	119.6	159.8	0.31	0.26	0.73	0.38	0.52	0.51	0.25	0.24	0.32	0.49	118.6	159.8	119.6	145	154.9	139.2	159.8	137.2	119.6	135.2
09869819	0.057	0.31	0.33	0.75	0.49	0.39	0.35	0.15	0.088	0.33	114.7	159.8	134.3	159.8	145	159.8	131.3	124.5	150	117.6	0.23	0.13	0.16	0.14	0.3	0.26	0.16	0.2	0.26	0.27	150.9	122.5	133.3	159.8	159.8	145	148	159.8	119.6	132.3
09275926	0.28	0.42	0.35	0.15	0.67	0.31	0.33	0.27	0.33	0.2	152.9	138.2	159.8	159.8	159.8	159.8	159.8	110.7	159.8	159.8	0.11	0.68	0.28	0.22	0.32	0.31	0.27	0.35	0.29	0.29	113.7	159.8	148	159.8	159.8	151.9	119.6	148	148	159.8
07602320	0.2	0.2	0.3	0.18	0.15	0.22	0.34	0.13	0.093	0.3	131.3	130.3	136.2	144.1	159.8	115.6	147	119.6	149	133.3	0.11	0.27	0.3	0.098	0.26	0.3	0.16	0.2	0.23	0.19	117.6	136.2	159.8	159.8	112.7	159.8	143.1	155.8	157.8	150
09883923	0.31	0.38	0.27	0.21	0.16	0.26	0.41	0.19	0.38	0.34	159.8	119.6	146	159.8	145	159.8	144.1	137.2	119.6	147	0.18	0.31	0.55	0.21	0.21	0.43	0.29	0.18	0.24	0.4	159.8	151.9	135.2	119.6	119.6	132.3	130.3	119.6	159.8	122.5
09910577	0.13	0.49	0.44	0.24	0.37	0.47	0.35	0.28	0.24	0.46	142.1	150.9	157.6	145	100.9	135.2	159.8	159.8	122.5	150.9	0.18	0.35	0.21	0.22	0.3	0.28	0.18	0.11	0.15	0.33	138.2	151.9	159.8	150.9	159.8	155.8	137.2	119.6	154.9	153.9
06049964	0.13	0.39	0.16	0.22	0.086	0.24	0.15	0.19	0.27	0.18	159.8	159.8	142.1	153.9	157.8	158.8	135.2	159.8	143.1	159.8	0.24	0.29	0.31	0.077	0.39	0.26	0.17	0.11	0.095	0.2	150.9	119.6	159.8	115.6	159.8	125.4	134.3	140.1	159.8	159.8
06795003	0.2	0.3	0.8	0.23	0.36	0.48	0.17	0.41	0.1	0.4	141.1	154.9	159.8	150	119.6	145	126.4	119.6	135.2	159.8	0.37	0.36	0.36	0.13	0.43	0.32	0.17	0.28	0.31	0.38	159.8	159.8	159.8	105.8	159.8	137.2	158.8	119.6	159.8	159.8
06990202	0.16	0.35	0.29	0.37	0.35	0.2	0.24	0.31	0.36	0.28	124.5	159.8	119.6	159.8	150	128.4	156.8	140.1	159.8	159.8	0.22	0.43	0.41	0.14	0.65	0.28	0.21	0.56	0.1	0.22	150	159.8	129.4	159.8	139.2	120.5	119.6	133.3	127.4	159.8

## Sheet: normal eye
No	NampS1	NampS2	NampS3	NampS4	NampR1	NampR2	NampR3	NampR4	NampR5	NampR6	NlatS1	NlatS2	NlatS3	NlatS4	NlatR1	NlatR2	NlatR3	NlatR4	NlatR5	NlatR6	LNampS1	LNampS2	LNampS3	LNampS4	LNampR1	LNampR2	LNampR3	LNampR4	LNampR5	LNampR6	LNlatS1	LNlatS2	LNlatS3	LNlatS4	LNlatR1	LNlatR2	LNlatR3	LNlatR4	LNlatR5	LNlatR6
05063044	0.43	0.71	0.46	0.18	0.41	0.54	0.4	0.21	0.19	0.26	119.6	116.6	119.6	107.8	159.8	143.1	159.8	159.8	159.8	125.4	0.13	0.35	0.18	0.52	0.19	0.54	0.23	0.51	0.28	0.31	119.6	81.3	116.6	117.6	149	159.8	159.8	159.8	159.8	135.2
07839014	0.29	0.24	0.31	0.33	0.21	0.29	0.2	0.43	0.27	0.14	130.3	159.8	159.8	159.8	131.3	121.5	159.8	159.8	159.8	127.4	0.25	0.2	0.49	0.35	0.17	0.13	0.18	0.14	0.37	0.26	119.6	159.8	119.6	1470	159.8	151.9	154.9	159.9	158.8	159.9
06133807	0.16	0.081	0.15	0.061	0.21	0.1	0.14	0.16	0.078	0.12	89.2	104.9	94.1	96	158.8	119.8	107.8	141.1	118.6	159.8	0.24	0.21	0.56	0.31	0.2	0.12	0.15	0.2	0.17	0.26	159.8	119.6	138.2	131.3	71.5	105.8	119.6	119.6	91.1	89.2
05807080	0.65	0.28	0.63	0.45	0.43	0.31	0.46	0.33	0.63	0.32	132.3	155.8	154.9	130.3	101.9	100.9	119.6	119.6	107.8	119.6	0.17	0.52	0.16	0.18	0.86	0.59	0.1	0.34	0.27	0.12	119.6	112.7	104.9	106.8	100.9	103.9	94.1	108.8	95.1	105.8
06808606	0.14	0.23	0.35	0.14	0.35	0.25	0.23	0.18	0.072	0.19	159.8	126.4	126.4	129.4	96	119.6	119.6	91.1	95.1	92.1	0.19	0.31	0.23	0.05	0.29	0.19	0.13	0.12	0.21	0.23	159.8	127.4	135.2	136.2	119.6	96	115.6	93.1	104.9	95.1
06288226	0.027	0.02	0.033	0.028	0.034	0.038	0.021	0.021	0.021	0.031	132.3	145	122.5	147	119.6	91.1	98	94.1	99	119.6	0.5	0.98	0.3	0.26	0.71	0.69	0.67	0.42	0.32	0.44	119.6	159.8	152.9	151.9	104.9	100	96	119.6	92.1	119.6
09108064	0.4	0.54	0.65	0.18	0.52	0.12	0.27	0.37	0.75	0.21	155.8	148	159.8	135.2	141.1	146	130.3	156.8	159.8	124.5	0.18	0.38	1.17	0.58	0.62	0.25	0.24	0.13	0.41	0.77	152.9	159.8	159.8	142.1	156.8	159.8	144.1	140.1	140.1	159.8
09149320	0.069	0.19	0.17	0.13	0.53	0.1	0.12	0.15	0.2	0.063	159.8	159.8	119.6	136.2	159.8	124.5	125.4	113.7	119.6	121.5	0.1	0.18	0.095	0.32	0.22	0.16	0.18	0.16	0.14	0.092	131.3	128.4	156.8	159.8	159.8	159.8	146	159.8	135.2	152.9
09268694	0.26	0.27	0.67	0.25	0.27	0.1	0.4	0.07	0.22	0.25	146	159.8	159.8	101.9	103.9	144.1	159.8	139.2	130.3	159.8	0.25	0.13	0.37	0.21	0.19	0.1	0.15	0.071	0.12	0.21	153.9	107.8	119.6	119.6	159.8	159.8	159.8	109.8	131.3	159.8
08539300	0.43	0.23	0.25	0.092	0.65	0.11	0.16	0.35	0.17	0.2	159.8	134.3	126.4	140.1	119.6	116.6	119.6	114.7	110.7	119.6	0.37	0.33	0.28	0.46	0.38	0.16	0.21	0.41	0.44	0.25	159.8	159.8	159.8	159.8	107.8	125.4	142.1	119.6	159.8	156.8
06417194	0.4	0.3	0.79	0.26	0.52	0.24	0.26	0.23	0.3	0.53	159.8	152.9	119.6	152.9	159.8	119.6	153.9	119.6	155.8	119.6	0.28	0.36	0.61	0.32	0.12	0.23	0.26	0.32	0.23	0.49	159.8	159.8	151.9	159.8	106.8	149	144.1	159.8	148	119.6
09869819	0.17	0.34	0.7	0.35	0.28	0.15	0.25	0.28	0.18	0.29	146	119.6	159.8	134.3	159.8	159.8	131.3	120.5	135.2	159.8	0.37	0.45	0.37	0.52	0.26	0.19	0.16	0.21	0.16	0.11	148	148	159.8	159.8	159.8	139.2	146	135.2	119.6	135.2
09275926	0.36	0.29	0.5	0.55	0.4	0.22	0.54	0.18	0.35	0.13	101.9	115.6	138.2	155.8	159.8	152.9	159.8	119.6	159.8	119.6	0.35	0.23	0.65	0.13	0.24	0.52	0.39	0.71	0.21	0.56	159.8	119.6	159.8	119.6	122.5	115.6	117.6	155.8	144.1	159.8
07602320	0.11	0.23	0.081	0.12	0.49	0.15	0.35	0.19	0.24	0.085	113.7	141.1	122.5	159.8	159.8	159.8	142.1	100.9	103.9	119.6	0.28	0.42	0.22	0.12	0.24	0.11	0.31	0.23	0.19	0.16	131.3	119.6	137.2	119.6	159.8	109.8	159.8	159.8	129.4	119.6
09883923	0.33	0.35	0.18	0.25	0.15	0.28	0.19	0.17	0.15	0.12	159.8	118.6	115.6	158.8	156.8	141.1	126.4	119.6	159.8	154.9	0.26	0.4	0.29	0.24	0.19	0.37	0.3	0.31	0.096	0.22	159.8	123.5	148	151.9	128.4	139.2	131.3	159.8	159.8	152.9
09910577	0.44	0.96	0.36	0.45	0.47	0.42	0.29	0.12	0.23	0.77	159.8	149	150.9	159.8	143.1	156.8	159.8	159.8	159.8	155.8	0.27	0.3	0.62	0.13	0.41	0.098	0.21	0.36	0.13	0.34	119.6	159.8	119.6	159.8	137.2	120.5	159.8	119.6	150	159.8
06049964	0.16	0.34	0.56	0.24	0.45	0.35	0.28	0.25	0.27	0.28	128.4	135.2	159.8	119.6	122.5	159.8	159.8	159.8	159.8	119.6	0.42	0.18	0.43	0.21	0.36	0.19	0.26	0.075	0.13	0.26	148	148	155.8	159.8	119.6	134.3	108.8	159.8	143.1	156.8
06795003	0.31	0.33	0.42	0.31	0.25	0.56	0.28	0.35	0.2	0.27	135.2	114.7	132.3	159.8	150.9	159.8	154.9	154.9	131.3	158.8	0.23	0.18	0.41	0.081	0.45	0.1	0.43	0.47	0.18	0.17	147	159.8	119.6	159.8	119.6	159.8	119.6	154.9	116.6	148
06990202	0.27	0.39	0.43	0.17	0.25	0.28	0.19	0.45	0.39	0.3	159.8	159.8	159.8	136.2	159.8	141.1	123.5	155.8	128.4	159.8	0.26	0.31	0.37	0.19	0.5	0.32	0.26	0.44	0.26	0.17	124.5	107.8	146	126.4	119.6	153.9	159.8	146	131.3	147
